# Supplementary material for: A new species of Aleuromarginatus Corbett, 1935 with a key and checklist of Chinese species (Hemiptera, Aleyrodidae)
Source: Zookeys. 2017 Jul 5;(682):95–104. doi: 10.3897/zookeys.682.11767 (PMC5523160; doi:10.3897/zookeys.682.11767)
Supplement: XML Treatment for Aleuromarginatus [file zookeys.682.11767-treatment1.xml]

<!DOCTYPE tp:taxon-treatment
  PUBLIC "-//TaxonX//DTD Taxonomic Treatment Publishing DTD v0 20100105//EN" "tax-treatment-NSO.dtd">
<tp:taxon-treatment xmlns:tp="http://www.plazi.org/taxpub"><tp:treatment-meta><kwd-group><label>Taxon classification</label><kwd><named-content xmlns:xlink="http://www.w3.org/1999/xlink" content-type="kingdom">Animalia</named-content></kwd><kwd><named-content xmlns:xlink="http://www.w3.org/1999/xlink" content-type="order">Hemiptera</named-content></kwd><kwd><named-content xmlns:xlink="http://www.w3.org/1999/xlink" content-type="family">Aleyrodidae</named-content></kwd></kwd-group><mixed-citation publication-type="journal"><person-group><name><surname>Wang</surname><given-names>Ji-Rui</given-names></name><name><surname>Xu</surname><given-names>Zhi-Hong</given-names></name><name><surname>Du</surname><given-names>Yu-Zhou</given-names></name></person-group><article-title>A new species of <italic><tp:taxon-name><tp:taxon-name-part taxon-name-part-type="genus" reg="Aleuromarginatus">Aleuromarginatus</tp:taxon-name-part></tp:taxon-name></italic> Corbett, 1935 with a key and checklist of Chinese species (<tp:taxon-name><tp:taxon-name-part taxon-name-part-type="order">Hemiptera</tp:taxon-name-part></tp:taxon-name>, <tp:taxon-name><tp:taxon-name-part taxon-name-part-type="family">Aleyrodidae</tp:taxon-name-part></tp:taxon-name>)</article-title><source>Zookeys</source><day>5</day><month>7</month><year>2017</year><volume>2017</volume><issue>682</issue><fpage>95</fpage><lpage>104</lpage><pub-id pub-id-type="doi">10.3897/zookeys.682.11767</pub-id></mixed-citation></tp:treatment-meta><tp:nomenclature><tp:taxon-name>
            <tp:taxon-name-part taxon-name-part-type="genus" reg="Aleuromarginatus">Aleuromarginatus</tp:taxon-name-part>
          </tp:taxon-name><tp:taxon-authority>Corbett, 1935</tp:taxon-authority><tp:nomenclature-citation-list><tp:nomenclature-citation><tp:taxon-name>
                <tp:taxon-name-part taxon-name-part-type="genus" reg="Aleuromarginatus">Aleuromarginatus</tp:taxon-name-part>
              </tp:taxon-name><comment>Corbett 1935: 246. Type species. <tp:taxon-name><tp:taxon-name-part taxon-name-part-type="genus" reg="Aleuromarginatus">Aleuromarginatus</tp:taxon-name-part> <tp:taxon-name-part taxon-name-part-type="species" reg="tephrosiae">tephrosiae</tp:taxon-name-part></tp:taxon-name>, by monotypy.</comment></tp:nomenclature-citation></tp:nomenclature-citation-list></tp:nomenclature><tp:treatment-sec sec-type="diagnosis" id="SECID0UNNHB"><title>Diagnosis.</title><p>Puparia elongate to broadly oval, often slightly indented anteriorly and posteriorly and/ or at thoracic tracheal openings at margin (<xref ref-type="bibr" rid="B14">Martin 1999</xref>); margin with two rows of teeth and surrounded by a waxy palisade and fringe of wax-hairs; submarginal area not separated from dorsal disc. Dorsal with a subdorsal and submedian row of short setae including the cephalic, first and eighth abdominal setae; vasiform orifice cordate, operculum filling about half of orifice, lingula knobbed, exposed; caudal furrow faint (<xref ref-type="bibr" rid="B11">Jesudasan and David 1991</xref>; <xref ref-type="bibr" rid="B12">Ko et al. 1995</xref>). This genus resembles <italic><tp:taxon-name><tp:taxon-name-part taxon-name-part-type="genus" reg="Aleurotrachelus">Aleurotrachelus</tp:taxon-name-part></tp:taxon-name></italic> in the two- teethed margin, and resembles <italic><tp:taxon-name><tp:taxon-name-part taxon-name-part-type="genus" reg="Crenidorsum">Crenidorsum</tp:taxon-name-part></tp:taxon-name></italic> with the submedial furrow or papillae, but can be distinguished by the characters of the vasiform orifice and the absence of spine-like setae on the medial region of the dorsum.</p></tp:treatment-sec><ref-list><ref id="B14"><mixed-citation xmlns:xlink="http://www.w3.org/1999/xlink" xlink:type="simple">
          <person-group><name name-style="western"><surname>Martin</surname><given-names>JH</given-names></name></person-group> (<year>1999</year>) <article-title>The whitefly fauna of Australia (<tp:taxon-name><tp:taxon-name-part taxon-name-part-type="suborder">Sternorrhyncha</tp:taxon-name-part></tp:taxon-name>: <tp:taxon-name><tp:taxon-name-part taxon-name-part-type="family">Aleyrodidae</tp:taxon-name-part></tp:taxon-name>), a taxonomic account and identification guide.</article-title> <source>Technical Paper, CSIRO Entomology, Canberra</source> <volume>38</volume>: <fpage>1</fpage>–<lpage>197</lpage>.</mixed-citation></ref><ref id="B11"><mixed-citation xmlns:xlink="http://www.w3.org/1999/xlink" xlink:type="simple">
          <person-group><name name-style="western"><surname>Jesudasan</surname><given-names>RWA</given-names></name><name name-style="western"><surname>David</surname><given-names>BV</given-names></name></person-group> (<year>1991</year>) <article-title>Taxonomic studies on Indian <tp:taxon-name><tp:taxon-name-part taxon-name-part-type="family">Aleyrodidae</tp:taxon-name-part></tp:taxon-name> (<tp:taxon-name><tp:taxon-name-part taxon-name-part-type="class">Insecta</tp:taxon-name-part></tp:taxon-name>: <tp:taxon-name><tp:taxon-name-part taxon-name-part-type="suborder">Homoptera</tp:taxon-name-part></tp:taxon-name>).</article-title> <source>Oriental Insects</source> <volume>25</volume>: <fpage>231</fpage>–<lpage>434</lpage>.</mixed-citation></ref><ref id="B12"><mixed-citation xmlns:xlink="http://www.w3.org/1999/xlink" xlink:type="simple">
          <person-group><name name-style="western"><surname>Ko</surname><given-names>CC</given-names></name><name name-style="western"><surname>Hsu</surname><given-names>TC</given-names></name><name name-style="western"><surname>Wu</surname><given-names>WJ</given-names></name></person-group> (<year>1995</year>) <article-title><tp:taxon-name><tp:taxon-name-part taxon-name-part-type="family">Aleyrodidae</tp:taxon-name-part></tp:taxon-name> of Taiwan. Part III. <italic><tp:taxon-name><tp:taxon-name-part taxon-name-part-type="genus">Aleuromarginatus</tp:taxon-name-part></tp:taxon-name></italic> Corbett.</article-title> <source>Japanese Journal of Entomology</source> <volume>63</volume>: <fpage>892</fpage>–<lpage>896</lpage>.</mixed-citation></ref></ref-list></tp:taxon-treatment>
