# Supplementary material for: A new species of Aleuromarginatus Corbett, 1935 with a key and checklist of Chinese species (Hemiptera, Aleyrodidae)
Source: Zookeys. 2017 Jul 5;(682):95–104. doi: 10.3897/zookeys.682.11767 (PMC5523160; doi:10.3897/zookeys.682.11767)
Supplement: XML Treatment for Aleuromarginatus dielsianae [file zookeys.682.11767-treatment2.xml]

<!DOCTYPE tp:taxon-treatment
  PUBLIC "-//TaxonX//DTD Taxonomic Treatment Publishing DTD v0 20100105//EN" "tax-treatment-NSO.dtd">
<tp:taxon-treatment xmlns:tp="http://www.plazi.org/taxpub"><tp:treatment-meta><kwd-group><label>Taxon classification</label><kwd><named-content xmlns:xlink="http://www.w3.org/1999/xlink" content-type="kingdom">Animalia</named-content></kwd><kwd><named-content xmlns:xlink="http://www.w3.org/1999/xlink" content-type="order">Hemiptera</named-content></kwd><kwd><named-content xmlns:xlink="http://www.w3.org/1999/xlink" content-type="family">Aleyrodidae</named-content></kwd></kwd-group><mixed-citation publication-type="journal"><person-group><name><surname>Wang</surname><given-names>Ji-Rui</given-names></name><name><surname>Xu</surname><given-names>Zhi-Hong</given-names></name><name><surname>Du</surname><given-names>Yu-Zhou</given-names></name></person-group><article-title>A new species of <italic><tp:taxon-name><tp:taxon-name-part taxon-name-part-type="genus" reg="Aleuromarginatus">Aleuromarginatus</tp:taxon-name-part></tp:taxon-name></italic> Corbett, 1935 with a key and checklist of Chinese species (<tp:taxon-name><tp:taxon-name-part taxon-name-part-type="order">Hemiptera</tp:taxon-name-part></tp:taxon-name>, <tp:taxon-name><tp:taxon-name-part taxon-name-part-type="family">Aleyrodidae</tp:taxon-name-part></tp:taxon-name>)</article-title><source>Zookeys</source><day>5</day><month>7</month><year>2017</year><volume>2017</volume><issue>682</issue><fpage>95</fpage><lpage>104</lpage><pub-id pub-id-type="doi">10.3897/zookeys.682.11767</pub-id></mixed-citation></tp:treatment-meta><tp:nomenclature><tp:taxon-name>
            <tp:taxon-name-part taxon-name-part-type="genus" reg="Aleuromarginatus">Aleuromarginatus</tp:taxon-name-part>
            <tp:taxon-name-part taxon-name-part-type="species" reg="dielsianae">dielsianae</tp:taxon-name-part>
            <object-id xmlns:xlink="http://www.w3.org/1999/xlink" content-type="zoobank" xlink:type="simple">http://zoobank.org/4CDE85C3-0F93-4B91-AB73-871F7613AEB9</object-id>
          </tp:taxon-name><tp:taxon-authority>Wang &amp; Xu</tp:taxon-authority><tp:taxon-status xmlns:xlink="http://www.w3.org/1999/xlink" xlink:type="simple">sp. n.</tp:taxon-status><xref ref-type="fig" rid="F1">Figures 1–2</xref><xref ref-type="fig" rid="F2">, 3–4</xref><xref ref-type="fig" rid="F3">, 5–10</xref><xref ref-type="fig" rid="F4">, 11–13</xref><xref ref-type="fig" rid="F5">, 14–16</xref></tp:nomenclature><tp:treatment-sec sec-type="type locality" id="SECID0ETLAC"><title>Type locality.</title><p>China, Zhejiang, Jiangshan, Shuangxikou village, <named-content xmlns:xlink="http://www.w3.org/1999/xlink" content-type="dwc:verbatimCoordinates" xlink:type="simple"><named-content content-type="geo-json" specific-use="{&#34;type&#34;:&#34;Point&#34;,&#34;coordinates&#34;:[118.666667,28.666667]}" id="NCID0E3LAC" xlink:type="simple">28°40'N, 118°40'E</named-content></named-content>, 512 m, on <italic><tp:taxon-name><tp:taxon-name-part taxon-name-part-type="genus" reg="Millettia">Millettia</tp:taxon-name-part> <tp:taxon-name-part taxon-name-part-type="species" reg="dielsiana">dielsiana</tp:taxon-name-part></tp:taxon-name></italic> Harms, 8. viii. 2016, leg. JR Wang.</p></tp:treatment-sec><tp:treatment-sec sec-type="type material" id="SECID0EMMAC"><title>Type material.</title><p>Holotype. China, Zhejiang, Jiangshan, Shuangxikou village, <named-content xmlns:xlink="http://www.w3.org/1999/xlink" content-type="dwc:verbatimCoordinates" xlink:type="simple"><named-content content-type="geo-json" specific-use="{&#34;type&#34;:&#34;Point&#34;,&#34;coordinates&#34;:[118.666667,28.666667]}" id="NCID0EVMAC" xlink:type="simple">28°40'N, 118°40'E</named-content></named-content>, 512 m, 1 puparium on slide, on <italic><tp:taxon-name><tp:taxon-name-part taxon-name-part-type="genus" reg="Millettia">Millettia</tp:taxon-name-part> <tp:taxon-name-part taxon-name-part-type="species" reg="dielsiana">dielsiana</tp:taxon-name-part></tp:taxon-name></italic> Harms, 8. viii. 2016, leg. JR Wang, deposited in Insect Collection of Zhejiang Agriculture &amp; Forestry University (<named-content xmlns:xlink="http://www.w3.org/1999/xlink" content-type="dwc:institutional_code" xlink:type="simple">ZAFU</named-content>), Lin’an, China.</p><p>Paratypes. 35 paratypes of which: 28 are puparia on 20 slides, data same as holotype and 7 are puparia on 5 slides collected in Jingling town, <named-content xmlns:xlink="http://www.w3.org/1999/xlink" content-type="dwc:verbatimCoordinates" xlink:type="simple"><named-content content-type="geo-json" specific-use="{&#34;type&#34;:&#34;Point&#34;,&#34;coordinates&#34;:[120.766667,29.366667]}" id="NCID0EPNAC" xlink:type="simple">29°22'N, 120°46'E</named-content></named-content>, 308 m, Xinchang, Zhejiang, China, on <italic><tp:taxon-name><tp:taxon-name-part taxon-name-part-type="genus" reg="Millettia">Millettia</tp:taxon-name-part> <tp:taxon-name-part taxon-name-part-type="species" reg="dielsiana">dielsiana</tp:taxon-name-part></tp:taxon-name></italic> Harms, 12. xi. 2016, leg. JR Wang, deposited in <named-content xmlns:xlink="http://www.w3.org/1999/xlink" content-type="dwc:institutional_code" xlink:type="simple">ZAFU</named-content>. 68 dry puparia on <italic><tp:taxon-name><tp:taxon-name-part taxon-name-part-type="genus" reg="Millettia">Millettia</tp:taxon-name-part> <tp:taxon-name-part taxon-name-part-type="species" reg="dielsiana">dielsiana</tp:taxon-name-part></tp:taxon-name></italic> Harms leaves with above collection data available at <named-content xmlns:xlink="http://www.w3.org/1999/xlink" content-type="dwc:institutional_code" xlink:type="simple">ZAFU</named-content>.</p><fig id="F1" position="float" orientation="portrait"><label>Figures 1–2.</label><caption><p>The host plant <italic><tp:taxon-name><tp:taxon-name-part taxon-name-part-type="genus" reg="Millettia">Millettia</tp:taxon-name-part> <tp:taxon-name-part taxon-name-part-type="species" reg="dielsiana">dielsiana</tp:taxon-name-part></tp:taxon-name></italic> Harms. <bold>1</bold> upper side of leaves infested by <italic><tp:taxon-name><tp:taxon-name-part taxon-name-part-type="genus" reg="Aleuromarginatus">Aleuromarginatus</tp:taxon-name-part> <tp:taxon-name-part taxon-name-part-type="species" reg="dielsianae">dielsianae</tp:taxon-name-part></tp:taxon-name></italic> sp. n. <bold>2</bold> colony of <italic><tp:taxon-name><tp:taxon-name-part taxon-name-part-type="genus" reg="Aleuromarginatus">Aleuromarginatus</tp:taxon-name-part> <tp:taxon-name-part taxon-name-part-type="species" reg="dielsianae">dielsianae</tp:taxon-name-part></tp:taxon-name></italic> sp. n. on the lower surface of leaves.</p></caption><graphic xmlns:xlink="http://www.w3.org/1999/xlink" xlink:href="zookeys-682-095-g001.jpg" position="float" orientation="portrait" xlink:type="simple" id="oo_143477.jpg"/></fig></tp:treatment-sec><tp:treatment-sec sec-type="diagnosis" id="SECID0EHAAE"><title>Diagnosis.</title><p>This species is characterized by the dark brown margin area (Figs <xref ref-type="fig" rid="F2">4</xref>, <xref ref-type="fig" rid="F4">11</xref>, <xref ref-type="fig" rid="F4">12</xref>), in life with a pair of longitudinal submedian lines (Fig. <xref ref-type="fig" rid="F2">4</xref>) and microscopically with a pair of longitudinal submedian furrows (Figs <xref ref-type="fig" rid="F3">5</xref>, <xref ref-type="fig" rid="F3">7</xref>, <xref ref-type="fig" rid="F3">8</xref>, <xref ref-type="fig" rid="F4">11</xref>) from cephalothorax to the vasiform orifice. Submargin with an elongate-oval fold at the base of each marginal tooth and with 3-4 rows of irregularly shape papillae (Figs <xref ref-type="fig" rid="F3">9</xref>, <xref ref-type="fig" rid="F4">12</xref>). Nine pairs submedian setae (Fig. <xref ref-type="fig" rid="F5">14</xref>), minute, blunt - one pair of cephalic setae (cs), two pairs of thoracic setae (ts), six pairs of abdominal segment I and III-VI, VIII (as1, 3-6, 8); 13 pairs submarginal setae (sms) (Fig. <xref ref-type="fig" rid="F5">14</xref>) - three cephalic pairs, five thoracic pairs, one abdominal pair, and four posterior pairs. Vasiform orifice cordate (Figs <xref ref-type="fig" rid="F3">10</xref>, <xref ref-type="fig" rid="F4">13</xref>, <xref ref-type="fig" rid="F5">16</xref>); operculum broadly trapezoidal, covering nearly half the orifice; lingula exposed, setose, knobbed. Paired posterior marginal setae present while anterior marginal setae absent. Thoracic and caudal tracheal folds and pores discernible (Figs <xref ref-type="fig" rid="F3">6</xref>, <xref ref-type="fig" rid="F5">14</xref>).</p><fig id="F2" position="float" orientation="portrait"><label>Figures 3–4.</label><caption><p>Images of pupaira of <italic><tp:taxon-name><tp:taxon-name-part taxon-name-part-type="genus" reg="Aleuromarginatus">Aleuromarginatus</tp:taxon-name-part> <tp:taxon-name-part taxon-name-part-type="species" reg="dielsianae">dielsianae</tp:taxon-name-part></tp:taxon-name></italic> sp. n., on <italic><tp:taxon-name><tp:taxon-name-part taxon-name-part-type="genus" reg="Millettia">Millettia</tp:taxon-name-part> <tp:taxon-name-part taxon-name-part-type="species" reg="dielsiana">dielsiana</tp:taxon-name-part></tp:taxon-name></italic> leaves.</p></caption><graphic xmlns:xlink="http://www.w3.org/1999/xlink" xlink:href="zookeys-682-095-g002.jpg" position="float" orientation="portrait" xlink:type="simple" id="oo_143478.jpg"/></fig><fig id="F3" position="float" orientation="portrait"><label>Figures 5–10.</label><caption><p>Scanning Electron Microscope photographs of <italic><tp:taxon-name><tp:taxon-name-part taxon-name-part-type="genus" reg="Aleuromarginatus">Aleuromarginatus</tp:taxon-name-part> <tp:taxon-name-part taxon-name-part-type="species" reg="dielsianae">dielsianae</tp:taxon-name-part></tp:taxon-name></italic> sp. n. <bold>5</bold> puparium, dorsal view. <bold>6</bold> puparium, venter view <bold>7</bold> the longitudinal furrows on cephalothorax <bold>8</bold> the longitudinal furrows on abdomen and the abdomen segments <bold>9</bold> margin <bold>10</bold> vasiform orifice, operculum and lingula.</p></caption><graphic xmlns:xlink="http://www.w3.org/1999/xlink" xlink:href="zookeys-682-095-g003.jpg" position="float" orientation="portrait" xlink:type="simple" id="oo_143479.jpg"/></fig></tp:treatment-sec><tp:treatment-sec sec-type="description" id="SECID0EYEAE"><title>Description.</title><p>
            <bold>Puparium.</bold> Puparia have highly characteristic secretions in the form of a broad, laterally directed, white fringe on each side of the body, the fringe about 0.24-0.29 mm long; body light yellowish, transparent, margin dark brown; two longitudinal pigmented bands encompassing the submedian zone on either side of the body lines from cephalothorax to vasiform orifice; elliptical, 1.08-1.12 mm long, 0.75–0.82 µm wide, broadest at the abdominal segments I region. The presence of a colony can be easily ascertained by the dense bumps on the upper surface of the leaves caused by the puparia which embed themselves into the under surface of leaves, pushing the top surface of the leaf upward (Fig. <xref ref-type="fig" rid="F1">1</xref>).</p><!--PageBreak--><p>Margin (Figs <xref ref-type="fig" rid="F3">9</xref>, <xref ref-type="fig" rid="F4">12</xref>, <xref ref-type="fig" rid="F5">15</xref>) strongly toothed, with a pore at the base of each 3–4 teeth, 13–15 crenulations in 0.1 mm. The thoracic and caudal tracheal areas slightly recessed and differentiated from margin. Paired posterior marginal setae (pms) present, about 35.1 µm long, anterior marginal setae absent.</p><p>
            <italic>Dorsum</italic> almost flat, without tubercle, sparsely scattered with pores. Submarginal area not clearly separated from dorsal disk. A pair of dark brown longitudinal furrows (Figs <xref ref-type="fig" rid="F2">4</xref>, <xref ref-type="fig" rid="F3">5</xref>, <xref ref-type="fig" rid="F3">7</xref>, <xref ref-type="fig" rid="F3">8</xref>, <xref ref-type="fig" rid="F4">11</xref>) extending from the cephalic region to the vasiform orifice, the longitudinal furrows consist of some short longitudinal furrows. Submargin with an elongate-oval fold at the base of each marginal tooth and with 3–4 rows of irregular shape papillae (Figs <xref ref-type="fig" rid="F3">9</xref>, <xref ref-type="fig" rid="F4">12</xref>). Nine pairs submedian setae, minute, blunt - one pair of cephalic setae (cs), two pairs of thoracic setae (ts2, 3) which are on the 2<sup>nd</sup> and 3<sup>rd</sup> thoracic segments; six pairs of abdominal setae, one pair on each segments I and III-VI, VIII (as 1, 3–6, 8). Thirteen pairs submarginal setae (sms) - 3 cephalic pairs, 5 thoracic pairs, 1 abdomen pair and 4 posterior pairs. The submedian setae and submarginal setae each arising from a small tubercle and are subequal in length, about 6.1–6.7 µm. Longitudinal and transverse molting sutures reaching the anterior and lateral margin, respectively. The transverse molting suture slightly protruding forming a transverse ridge (Fig. <xref ref-type="fig" rid="F3">7</xref>). Thorax and abdominal segment sutures well defined, midline of abdominal segments I-II each about 44.5 µm in length; abdominal segments III-IV each about 54.8 µm in length; abdominal segments V about 47.3 µm in length; abdominal segments VI about 35.6 µm in length; abdominal segments VII about 12.7 µm in length.</p><p>Vasiform <italic>orifice</italic> (Figs <xref ref-type="fig" rid="F3">10</xref>, <xref ref-type="fig" rid="F4">13</xref>, <xref ref-type="fig" rid="F5">16</xref>) cordate, longer than wide, 65.5–68.3 µm long, 60.2–62.3 µm wide; operculum broadly trapezoidal, covering nearly half the orifice, 29.5–34.8 µm long, 39.2–41.2 µm wide. Lingula exposed, setose, knobbed, 9.1–12.2 µm long, 13.6–16.4 µm wide, with a pair of apical setae, about 7.4 µm in length.</p><p>
            <italic>Venter</italic>. Thoracic and caudal tracheal folds and pores discernible (Fig. <xref ref-type="fig" rid="F3">6</xref>). Ventral abdominal setae placed on either side of anterior angles of vasiform orifice, finely pointed and 5.7–7.8 µm long, 53.1 µm apart. Antenna slender, long, extending slightly beyond the prothoracic spiracular furrow but not reaching base of mesothoracic leg.</p><fig id="F4" position="float" orientation="portrait"><label>Figures 11–13.</label><caption><p>
                <italic><tp:taxon-name><tp:taxon-name-part taxon-name-part-type="genus" reg="Aleuromarginatus">Aleuromarginatus</tp:taxon-name-part> <tp:taxon-name-part taxon-name-part-type="species" reg="dielsianae">dielsianae</tp:taxon-name-part></tp:taxon-name></italic> sp. n., slide mounted specimen. <bold>11</bold> puparium, dorsal view <bold>12</bold> margin <bold>13</bold> vasiform orifice, operculum and lingula.</p></caption><graphic xmlns:xlink="http://www.w3.org/1999/xlink" xlink:href="zookeys-682-095-g004.jpg" position="float" orientation="portrait" xlink:type="simple" id="oo_143480.jpg"/></fig><fig id="F5" position="float" orientation="portrait"><label>Figures 14–16.</label><caption><p>
                <italic><tp:taxon-name><tp:taxon-name-part taxon-name-part-type="genus" reg="Aleuromarginatus">Aleuromarginatus</tp:taxon-name-part> <tp:taxon-name-part taxon-name-part-type="species" reg="dielsianae">dielsianae</tp:taxon-name-part></tp:taxon-name></italic> sp. n., holotype puparium, China (Zhejiang). <bold>14</bold>puparium, dorsal (right) and ventral (left) views <bold>15</bold> margin and minute pores <bold>16</bold> vasiform orifice.</p></caption><graphic xmlns:xlink="http://www.w3.org/1999/xlink" xlink:href="zookeys-682-095-g005.jpg" position="float" orientation="portrait" xlink:type="simple" id="oo_143481.jpg"/></fig></tp:treatment-sec><tp:treatment-sec sec-type="host" id="SECID0EPJAE"><title>Host plant.</title><p>
            <italic><tp:taxon-name><tp:taxon-name-part taxon-name-part-type="genus" reg="Millettia">Millettia</tp:taxon-name-part> <tp:taxon-name-part taxon-name-part-type="species" reg="dielsiana">dielsiana</tp:taxon-name-part></tp:taxon-name></italic> Harms (Figs <xref ref-type="fig" rid="F1">1</xref>, <xref ref-type="fig" rid="F1">2</xref>) (<tp:taxon-name><tp:taxon-name-part taxon-name-part-type="order">Rosales</tp:taxon-name-part></tp:taxon-name>: <tp:taxon-name><tp:taxon-name-part taxon-name-part-type="family">Fabaceae</tp:taxon-name-part></tp:taxon-name>).</p></tp:treatment-sec><tp:treatment-sec sec-type="distribution" id="SECID0ESKAE"><title>Distribution.</title><p>China (Zhejiang).</p></tp:treatment-sec><tp:treatment-sec sec-type="biology" id="SECID0EYKAE"><title>Biology.</title><p>Specimens were found on the leaves in colonies from 20 - 60 individuals, distributed throughout the under surface of leaves (Fig. <xref ref-type="fig" rid="F1">2</xref>). No parasitoids were obtained from the puparia and no ants were observed attending the whiteflies.</p></tp:treatment-sec><tp:treatment-sec sec-type="etymology" id="SECID0ECLAE"><title>Etymology.</title><p>The species name takes its name of host plant <italic><tp:taxon-name><tp:taxon-name-part taxon-name-part-type="genus" reg="Millettia">Millettia</tp:taxon-name-part> <tp:taxon-name-part taxon-name-part-type="species" reg="dielsiana">dielsiana</tp:taxon-name-part></tp:taxon-name></italic> Harms.</p></tp:treatment-sec><tp:treatment-sec sec-type="remarks" id="SECID0ETLAE"><title>Remarks.</title><p>The new species resembles <italic><tp:taxon-name><tp:taxon-name-part taxon-name-part-type="genus" reg="Aleuromarginatus">A.</tp:taxon-name-part> <tp:taxon-name-part taxon-name-part-type="species" reg="millettiae">millettiae</tp:taxon-name-part></tp:taxon-name></italic> Cohic but differs in that the longitudinal furrows extend from the submendian region of the cephalic to the vasiform orifice while they are only present on the abdomen for <italic><tp:taxon-name><tp:taxon-name-part taxon-name-part-type="genus" reg="Aleuromarginatus">A.</tp:taxon-name-part> <tp:taxon-name-part taxon-name-part-type="species" reg="millettiae">millettiae</tp:taxon-name-part></tp:taxon-name></italic> and differs in the number and postion of the submarginal setae. The new species also resembles <italic><tp:taxon-name><tp:taxon-name-part taxon-name-part-type="genus" reg="Aleuromarginatus">A.</tp:taxon-name-part> <tp:taxon-name-part taxon-name-part-type="species" reg="kallarensis">kallarensis</tp:taxon-name-part></tp:taxon-name></italic> David &amp; Subramaniam but can be easily distinguished by the shape and the size of the puparia.</p></tp:treatment-sec></tp:taxon-treatment>
